# Supplementary material for: Obesity and Risk of Pre- and Postmenopausal Breast Cancer in Africa: A Systematic Review
Source: Curr Oncol. 2025 Mar 14;32(3):167. doi: 10.3390/curroncol32030167 (PMC11941656; doi:10.3390/curroncol32030167)
Supplement: Supplementary file 1 [file curroncol-32-00167-s001.zip]

Archive with 4 entries (4 files):
- Table S1 PRISMA 2020 Checklist.pdf
- Table S2 Search strategy.pdf
- Table S3 NIH Quality Assessment.pdf
- Table S4 Results according type of anthropometric measurement.pdf
